# Supplementary material for: Self-Calibration Algorithm for a Pressure Sensor with a Real-Time Approach Based on an Artificial Neural Network
Source: Sensors (Basel). 2018 Aug 5;18(8):2561. doi: 10.3390/s18082561 (PMC6111596; doi:10.3390/s18082561)
Supplement: Supplementary file 1 [file sensors-18-02561-s001.zip]

Archive with 1 entries (1 files):
- sensors-336582-supplementary.mp4
